# Supplementary material for: Reduced Histidine Metabolism Is Associated with Early Allograft Dysfunction Following Liver Transplantation
Source: Metabolites. 2026 Jun 26;16(7):449. doi: 10.3390/metabo16070449 (PMC13413880; doi:10.3390/metabo16070449)
Supplement: Supplementary file 1 [file metabolites-16-00449-s001.zip]

Archive with 1 entries (1 files):
- metabolites-4355173-supplementary.pdf
